# Supplementary material for: Systematic assessment of prognostic gene signatures for breast cancer shows distinct influence of time and ER status
Source: BMC Cancer. 2014 Mar 19;14:211. doi: 10.1186/1471-2407-14-211 (PMC4000128; doi:10.1186/1471-2407-14-211)
Supplement: Additional file 4 — Rnw source file containing code and text used to create Additional file 3. [file 1471-2407-14-211-S4.zip]

Archive with 1 entries (1 files):
- Additional_file_4.Rnw
