# Supplementary material for: Systematic assessment of prognostic gene signatures for breast cancer shows distinct influence of time and ER status
Source: BMC Cancer. 2014 Mar 19;14:211. doi: 10.1186/1471-2407-14-211 (PMC4000128; doi:10.1186/1471-2407-14-211)
Supplement: Additional file 4 — Rnw source file containing code and text used to create Additional file 3. [file 1471-2407-14-211-S4.zip › Additional_file_4.Rnw]

\documentclass[a4paper]{article}

\usepackage{authblk}
\usepackage{hyperref}
\renewcommand\Affilfont{\itshape\small}

%------------------------------------------------------------
% newcommand
%------------------------------------------------------------

\newcommand{\Robject}[1]{{\texttt{#1}}}
\newcommand{\Rfunction}[1]{{\texttt{#1}}}
\newcommand{\Rclass}[1]{\textit{#1}}
\newcommand{\Rpackage}[1]{\textit{#1}}
\newcommand{\Rexpression}[1]{\texttt{#1}}
\newcommand{\Rmethod}[1]{{\texttt{#1}}}
\newcommand{\Rfunarg}[1]{{\texttt{#1}}}

\begin{document}

\title{Reproducible report for Zhao et al.: Systematic assessment of prognostic gene signatures for breast cancer shows distinct influence of time and ER status}
\author[1]{Xi Zhao}
\affil[1]{Center for Cancer Systems Biology, Department of Radiology, School of Medicine, Stanford University, Stanford. USA}

\maketitle
\tableofcontents
\newpage

This document is written to accompany "Systematic assessment of prognostic gene signatures for breast cancer shows distinct influence of time and ER status" by Xi Zhao, Einar Andreas R\o dland, Therese S\o rlie, Hans Kristian Moen Vollan, Hege G. Russnes, Vessela N Kristensen, Ole Christian Lingj\ae rde and Anne-Lise B\o rresen-Dale. This document was generated from Rnw (or Sweave) file. All the R code contained herein is evaluable and can be used to recreate the results described in Zhao et al. All the scripts and data from the study are stored in the R data file \Rclass{GeneSig.RData}. 
<<>>=
load("GeneSig.RData")
@

<<echo=F>>=
suppressMessages(require(Biobase))
suppressMessages(require(ggplot2))
suppressMessages(require(plyr))
suppressMessages(require(reshape2))
suppressMessages(require(survival))
suppressMessages(require(Hmisc))
suppressMessages(library(grid))
suppressMessages(library(scales))
@

%------------------------------------------------------------
\section{Dataset}
%------------------------------------------------------------

\subsection{Affy947}
 The gene expression dataset (van Vliet et al., 2008) (n=947) is a collection of six published breast cancer microarray datasets (Chin et al., 2006; Desmedt et al., 2007; Loi et al., 2007; Miller et al., 2005; Minn et al., 2005; Pawitan et al., 2005) on Affymetrix Human Genome HG-U133A arrays. A total of 947 gene expression profiles is available in this dataset. Preprocessed and normalised gene expression data, together with the clinical information on the 947 samples are stored in ExpressionSet object \Robject{Affy947}.
<<>>=
Affy947
str(pData(Affy947))
@

\subsection{METABRIC}
METABRIC (Curtis et al., 2012) expression discovery set was used in Zhao et al. as an additional evaluation. A total of 996 gene expression profiles and clinical information are in ExpressionSet object \Robject{METABRIC\_training\_996}.
<<>>=
METABRIC_training_996
str(pData(METABRIC_training_996))
@

To recreate the main analysis in Zhao et al., we use the Affy947 dataset in this document for evaluating prediction of Distant Metastasis Free Survival (DMFS) by gene signatures.
<<>>=
X = Affy947
x = exprs(X)
para.t = "t_dmfs"; para.e = "e_dmfs"
@

%------------------------------------------------------------
\section{Gene signatures}
%------------------------------------------------------------
Nine gene signatures were included in the study: Intrinsic signature, PAM50, 70-gene signature, 76-gene signature, Genomic Grade Index (GGI), Wound response (WR), Hypoxia, 21-gene-Recurrence-Score (RS), EndoPredict (EP). They are stored in the following R objects: \Robject{Intrinsic}, \Robject{Pam50}, \Robject{Gene70}, \Robject{Gene76}, \Robject{GGI}, \Robject{WR} ,\Robject{Hypoxia} ,\Robject{OncotypeDX} ,\Robject{EndoPredict}. Each of the signature R objects contains information essential for the gene signatures such as the published centroids (e.g. \Robject{Intrinsic}, \Robject{Pam50}, \Robject{Gene70}, \Robject{WR}) or associated classifier (e.g.\Robject{Gene76}, \Robject{GGI}), the type of platform where the signature was originally developed from and geneID annotation. 

<<>>=
str(Intrinsic)
str(Pam50)
str(Gene70)
str(Gene76)
str(GGI)
str(WR)
str(Hypoxia)
str(OncotypeDX)
str(EndoPredict)
@

%------------------------------------------------------------
\section{Predicting risk scores by gene signatures for Affy947 dataset}
%------------------------------------------------------------
On Affy947 dataset , the predicted risk scores by PAM50 can be computed using function \Rfunction{pam50.symbol2affy()}. It takes the expression matrix \Robject{x} as input and applies the nearest centroid classification to generate molecular subtype calls for each of the Affy947 samples. The subtype calls are futher used by the ROR model (Parker et al. 2009) to caculate the risk scores. The conversion of the gene identifies from gene symbols to Affymetrix U133a probeIDs is carried out by an internal function \Rfunction{symbol2affyhgu133a()} through R library \Rpackage{biomaRt}.
<<pam50>>=
out.pam50 = pam50.symbol2affy(x, UCSC_hg18 = T)
@

The predicted risk scores by Intrinsic signature can be computed using function \Rfunction{intrinsic.clone2affy()} on the Affy947 data. Similar to the PAM50, the ROR model (Parker et al. 2009) is applied to the intrinsic subtypes to caculate the risk scores. The conversion of the gene identifies from Stanford cDNA cloneIDs to Affymetrix U133a probeIDs is carried out by an internal function \Rfunction{clone2affyhgu133a()} with HG18 for probe annotation (option \Rfunarg{UCSC\_hg18 = T}).
<<intrinsic>>=
out.intrinsic = intrinsic.clone2affy(x, UCSC_hg18 = T)
@

The predicted risk scores by 70-gene signature can be computed using function \Rfunction{gene70.agilent25k2affy()} on the Affy947 data. The conversion of the gene identifies from Agilent 25k platform probeIDs to Affymetrix U133a probeIDs is carried out by an internal function \Rfunction{agilentHu25k2affyhgu133a()}.
<<gene70>>=
out.70gene = gene70.agilent25k2affy(x, UCSC_hg18 = T)
@

The predicted risk scores by 76-gene signature can be computed using function \Rfunction{gene76.affy()} on the Affy947 data. This signature requires the information for ER status to be able to apply ER-specific classifier. Here, we use the ER status combined from the IHC status and ER probe expression value (column  \Rclass{ER\_IHC\_expr}). Also, the 76-gene signature was originally applied to node-negative BC patients. The option \Rfunarg{nodeNegOnly} can be turned off to applied to the whole cohort. We did not standardize the gene expression level on top of the normalized data (option \Rfunarg{standardisation}=F). By default, the risk scores are computed using the \textit{population based strategy} described in the study instead of the original cutoffs used in Wang et. al 2005.
<<gene76>>=
col.ER = "ER_IHC_expr"
col.LN = "Node"
ER = pData(X)[, col.ER]
LN = pData(X)[, col.LN]
out.76gene = gene76.affy(x, ER= ER, LN= LN, standardisation = F, nodeNegOnly = F) 
@

The predicted risk scores by GGI can be computed using function \Rfunction{GGI.affy()} on the Affy947 data. This signature requires histological grade information to apply the classifier (column  \Rclass{Grade}). 
<<GGI>>=
col.HG = "Grade"
HG = pData(X)[, col.HG]
out.ggi = GGI.affy(x, HG = HG)
@

The predicted risk scores by Wound Response signature can be computed using function \Rfunction{WR.clone2affy()} on the Affy947 data. The conversion of the gene identifies from Stanford cDNA cloneIDs to Affymetrix U133a probeIDs is carried out by an internal function \Rfunction{clone2affyhgu133a()}.
<<WR>>=
out.wr = WR.clone2affy(x, UCSC_hg18 = T)
@

The predicted risk scores by Hypoxia signature can be computed using function \Rfunction{hypoxia.clone2affy()} on the Affy947 data. The conversion of the gene identifies from Stanford cDNA cloneIDs to Affymetrix U133a probeIDs is carried out by an internal function \Rfunction{clone2affyhgu133a()}.
<<Hypoxia>>=
out.hypoxia = hypoxia.clone2affy(x, UCSC_hg18 = T)
@

The predicted risk scores by the 21-gene-Recurrence-Score signature can be computed using function \Rfunction{OncotypeDX.symbol2affyhgu133a()} on the Affy947 data. The conversion of the gene identifies from gene symbol to Affymetrix U133a probeIDs is carried out by an internal function \Rfunction{symbol2affyhgu133a()}.
<<RS>>=
col.ER = "ER_IHC_expr"
col.LN = "Node"
ER = pData(X)[, col.ER]
LN = pData(X)[, col.LN]
out.RS = OncotypeDX.symbol2affyhgu133a(x, UCSC_hg18 = T)
@

The predicted risk scores by the EndoPredict signature can be computed using function \Rfunction{EndoPredict.symbol2affyhgu133a()} on the Affy947 data. 
<<EP>>=
out.EP = EndoPredict.symbol2affyhgu133a(x, UCSC_hg18 = T) 
@

The risk scores for individual gene signatures can then be extracted and store in R object \Robject{res1}.
<<>>=
tmp = pData(X)[, c("t_dmfs", "e_dmfs", "ER_IHC_expr", "Size", "Grade", "Node")]
tmp$Intrinsic_RORs = out.intrinsic$ROR_S
tmp$PAM50_RORs = out.pam50$ROR_S
tmp$gene70 = -out.70gene$corr
tmp$WR = out.wr$corr 
tmp$gene76 = out.76gene$rawRelapseScore
tmp$GGI = out.ggi$rawGGI
tmp$RS =  out.RS$RSu
tmp$Hypoxia = out.hypoxia$score
tmp$EP = out.EP$Su
#res1 = tmp
@

%------------------------------------------------------------
\section{Analysis}
%------------------------------------------------------------
\subsection{Similarity on risk prediction across gene signatures}
The correlation structure of risk prediction among gene signatures is evaluated using pearson correlation. (Figure 1A in Zhao et al).
\begin{center}
<<Fig1, fig.width=12>>=
GenesigOrder = c("Intrinsic_RORs","PAM50_RORs", "gene70", "gene76", "GGI","WR","Hypoxia", "RS", "EP")
GenesigLabel = c("Intrinsic",     "PAM50",      "70-gene","76-gene","GGI","WR","Hypoxia", "RS", "EP")
res = res1
y = data.matrix(res[, GenesigOrder]); colnames(y) = GenesigLabel; colnames(y)[1:2]= c("Intrinsic-RORs", "PAM50-RORs")
corMatHeatmap(cor(y), displayVal.min=0, live = F)
@
\end{center}

\subsection{Time \& ER dependency of gene signatures' prognostic effects}
Additive regression model is used to study the profile of signature's prognositic power evolving along follow up time. Each gene signature, an additive regression model was fitted using mean-centered risk score as covariate. The time trend analsis is carried out on ER+ group (Figure S2B in Zhao et al.): 
<<additive regression model ER+>>=
res = res1
tmp = llply(GenesigOrder, function(x,  y = subset(res, ER_IHC_expr ==1)){
  y[, x] = y[, x] - mean(y[, x]) # mean center each covariates
  tmp = addreg(as.formula(paste("Surv(", para.t, ",", para.e, ") ~ ", x, sep = "")), data = y[y[,para.t]!=0,])
  getdata_plot.addreg.plus(tmp)
}); names(tmp) = GenesigLabel
plot.addreg.plus(tmp, ncol.facet= 3) + 
  theme(axis.text.x = element_text(v=1, colour="grey50", size = 8)) + 
  theme(axis.text.y = element_text(h=1, colour="grey40", size = 6)) +
  theme(axis.ticks = element_line(colour="grey75", size = 0.3)) +
  scale_x_continuous("Time to distant metastasis (year)", breaks = c(0, 12*5, 12*10, 12*15, 12*20), labels = c(0, 5, 10, 15, 20))
@
And the following figure shows the time trend analsis on ER- group (Figure S2C in Zhao et al.): 
<<additive regression model ER->>=
tmp = llply(GenesigOrder, function(x,  y = subset(res, ER_IHC_expr == 0)){
  y[, x] = y[, x] - mean(y[, x]) # centered by mean 
  tmp = addreg(as.formula(paste("Surv(", para.t, ",", para.e, ") ~ ", x, sep = "")), data = y[y[,para.t]!=0,])
  getdata_plot.addreg.plus(tmp)
}); names(tmp) = GenesigLabel
plot.addreg.plus(tmp, ncol.facet= 3) + 
  theme(axis.text.x = element_text(v=1, colour="grey50", size = 8)) + 
  theme(axis.text.y = element_text(h=1, colour="grey40", size = 6)) +
  theme(axis.ticks = element_line(colour="grey75", size = 0.3)) +
  scale_x_continuous("Time to distant metastasis (year)", breaks = c(0, 12*5, 12*10, 12*15, 12*20), labels = c(0, 5, 10, 15, 20))
@

Based on the indications from the running risk profiles by the additive regression model, we devide the follow-up time intervals into: up to 5-year, 5-10 year, and beyond 10 year. Within each subinterval, a univariate Cox model per signature was fitted. The analysis is done for ER+ group and ER- group seperately. The following figure (Figure 2 in Zhao et al.) shows the estimated effect (standardized hazard ratios, with 95\% confidence intervals) of gene signatures for survival prediction within different time intervals for each of the ER groups. 
<<Cox  model with time intervals, fig.width=8, fig.height=3.5>>=
paras = GenesigOrder
mat = res1; colnames(mat)[colnames(mat) %in% para.t] = "Time"; colnames(mat)[colnames(mat) %in% para.e] = "Status"

# 1.follow-up to 5-year (censor patients experiencing an event > 5 years at 5 year)
tmp.t = mat$Time; tmp.t[(mat$Status ==1) & (mat$Time > 5*12)] = 5*12
tmp.e = mat$Status; tmp.e[(mat$Status ==1) & (mat$Time > 5*12)] = 0
tmp = mat; 
tmp$Time = tmp.t; 
tmp$Status = tmp.e
colnames(tmp)[match(c("Time", "Status"), colnames(tmp))] = c(para.t, para.e)
mat1 = tmp; 
mat1.sd = mat1;  mat1.sd[, paras] = apply(mat1.sd[, paras], 2, scale)

# 2. 5-10 year  (excluded patients experiencing an event <= 5 years and censor those > 10 years at 10 year
tmp = subset(mat, !((Status == 1) & (Time <= 5*12)))
tmp.t = tmp$Time; tmp.t[(tmp$Status ==1) & (tmp$Time > 10*12)] = 10*12
tmp.e = tmp$Status; tmp.e[(tmp$Status ==1) & (tmp$Time > 10*12)] = 0
tmp$Time = tmp.t
tmp$Status = tmp.e
colnames(tmp)[match(c("Time", "Status"), colnames(tmp))] = c(para.t, para.e)
mat2 = tmp
mat2.sd = mat2;  mat2.sd[, paras] = apply(mat2.sd[, paras], 2, scale)

# 3. beyond 10 year (excluded patients experiencing an event <= 10 years)
tmp = subset(mat, !((Status == 1) & (Time <= 10*12)))
colnames(tmp)[match(c("Time", "Status"), colnames(tmp))] = c(para.t, para.e)
mat3 = tmp
mat3.sd = mat3;  mat3.sd[, paras] = apply(mat3.sd[, paras], 2, scale)

# plot the HR + CI in two ER groups: variables were scaled
#-----
mat_list_ER1 = list("0~5"  = scalesubdata(mat1, ER = 1), 
                    "5~10" = scalesubdata(mat2, ER = 1),
                    ">10"  = scalesubdata(mat3, ER = 1))
mat_list_ER0 = list("0~5"  = scalesubdata(mat1, ER = 0), 
                    "5~10" = scalesubdata(mat2, ER = 0),
                    ">10"  = scalesubdata(mat3, ER = 0))

strataval = c("ER+", "ER-")
d.l = list(mat_list_ER1, mat_list_ER0)
d = list()
d[[1]] = ldply(mat_list_ER1, function(x) summary_cox(x, xparas=paras, xpara.t=para.t, xpara.e=para.e))
d[[2]] = ldply(mat_list_ER0, function(x) summary_cox(x, xparas=paras, xpara.t=para.t, xpara.e=para.e))
names(d) = strataval; d = melt(d, id.vars=colnames(d[[1]]))
d$vars = factor(d$vars, 
                levels = GenesigOrder,
                labels = GenesigLabel)
d$p.lab2 = cut(d$p, breaks = c(0, 0.05, 1), labels = c("p<=0.05", "p>0.05"))
d$.id = factor(d$.id, levels = c("0~5", "5~10", ">10"))
d$L1 = with(d, factor(L1, levels = c("ER+", "ER-")))

ytickval = c(seq(0.1,0.5, 0.2), seq(0.5, 2, 0.5), seq(2, 4, 1))
ggplot(data = d, aes(x = .id, y = expcoef)) + 
  geom_hline(yintercept = 1, size = 0.2, colour = "darkblue", alpha=I(1/2)) +
  geom_line(aes(colour = factor(L1), group = factor(L1)), alpha=I(1/2)) +
  geom_errorbar(aes(ymin = l, ymax = h, colour = factor(L1)), alpha=I(1/3), width = 0.3) + 
  geom_point(aes(colour = factor(L1), shape = p.lab2), fill = "white", alpha= 0.9, size = 1.4) + 
  facet_grid(.~vars) +
  labs(colour = "", linetype = "", x = "Follow-up time interval (year)", y= "Standardized hazard ratio")  +
  myTheme.white.facet.axis() +
  scale_y_log10(breaks = ytickval, labels = ytickval) + 
  scale_shape_manual(name = "", values = c(19, 21) , breaks = c("p<=0.05", "p>0.05"), labels = c(expression(p <= 0.05), expression(p > 0.05))) + 
  theme(legend.position="top", legend.direction="horizontal", legend.title.align = 0) +
  theme(axis.text.x = element_text(v = 0.5, colour="grey50", size = 8, angle = 45))
@


%------------------------------------------------------------
\section{Data repository}
%------------------------------------------------------------
All data used in this analysis is archived at \url{http://heim.ifi.uio.no/~bioinf/Projects/GeneSignatures/Zhao2014.htm}.

%------------------------------------------------------------
\section{Contact Information}
%------------------------------------------------------------
For questions or comments on the data contained within this analysis, the methods used or further help to reproduce the analyses please contact Xi Zhao (xi.cameron@me.com).

%------------------------------------------------------------
\section{Session Info}
%------------------------------------------------------------
<<>>=
sessionInfo()
@

\end{document}
